# Supplementary material for: Accelerometer-Based Gait Analysis as a Predictive Tool for Mild Cognitive Impairment in Older Adults
Source: Sensors (Basel). 2025 Dec 4;25(23):7390. doi: 10.3390/s25237390 (PMC12694434; doi:10.3390/s25237390)
Supplement: Supplementary file 1 [file sensors-25-07390-s001.zip]

Archive with 1 entries (1 files):
- sensors-3961394-supplementary.pdf
